# Supplementary material for: Development and Preclinical Evaluation of Fixed-Dose Capsules Containing Nicergoline, Piracetam, and Hawthorn Extract for Sensorineural Hearing Loss
Source: Pharmaceutics. 2025 Aug 5;17(8):1017. doi: 10.3390/pharmaceutics17081017 (PMC12389583; doi:10.3390/pharmaceutics17081017)
Supplement: Supplementary file 1 [file pharmaceutics-17-01017-s001.zip]

Archive with 1 entries (1 files):
- pharmaceutics-3771195-supplementary.pdf
